# Supplementary material for: Exosomes from human umbilical cord mesenchymal stem cells promote the growth of human hair dermal papilla cells
Source: PLoS One. 2025 Apr 30;20(4):e0320154. doi: 10.1371/journal.pone.0320154 (PMC12043141; doi:10.1371/journal.pone.0320154)
Supplement: S1 Raw Data — (XLSX) [file pone.0320154.s001.xlsx]

## Sheet: Figure 2
HHDPC growth	Basal	Exosome (1 × 1010 particles/mL)	Exosome (3 × 1010 particles/mL)	Exosome (10 × 1010 particles/mL)	Minoxidil 3 μM	Minoxidil 10 μM
	115.09	145.92	192.986	199.42	108.09	109.85
	89.8	117.94	150.747	200.77	106.43	109.05
	95.11	107.37	151.153	134.38	107.76	116.24
	102.001	114.18	135.43	222.288
	89.8539	93.27	113.11	215.232
	108.145	81.93	102.68	178.431
	113.61			193.52
	98.15			184.9
	88.25			170.56
	103.14
	97.61
	99.25
mean	100.001	110.102	141.018	188.834	107.427	111.713
STDEV	2.56992	9.02854	13.1376	8.75234	0.507357	2.27508
p-value		0.179723	0.000652396	1.13111e-09	0.183884	0.0484743

## Sheet: Figure 3
Cell cycle	PBS				Exosome
	G0/G1	S	G2/M		G0/G1	S	G2/M
	74.6	14.5	6.8		65	17	11.5
	80.1	10.8	8		66.4	18	10.9
	78.1	13.2	5.53		68.7	17	9.93
mean	77.6	12.8333	6.77667		66.7	17.3333	10.7767
STDEV	1.60728	1.08372	0.713123		1.07858	0.333333	0.457396
p-value					0.00489254	0.0165543	0.00916203

## Sheet: Figure 4
Cyclin D1/ GAPDH	PBS	Exosome
	1	1.67957
	1	1.38551
	1	1.77652
	1	1.84808
mean	1	1.67242
STDEV	0	0.101678
p-value		0.000575454
β-catenin/ GAPDH	PBS	Exosome
	1	2.31507
	1	2.4433
	1	2.01243
	1	2.40107
mean	1	2.29297
STDEV	0	0.0972446
p-value		1.11919e-05

## Sheet: Figure 5
Akt S473/ Akt	PBS	Exosome
	1	2.07929
	1	1.66887
	1	2.05197
	1	1.77689
mean	1	1.89425
STDEV	0	0.101524
p-value		0.000118837
Akt T308/ Akt	PBS	Exosome
	1	1.85995
	1	1.64048
	1	1.81175
	1	1.4942
mean	1	1.7016
STDEV	0	0.083645
p-value		0.000156322
p-GSK-3β/ GSK-3β	PBS	Exosome
	1	1.83144
	1	1.75721
	1	1.15655
	1	1.58402
mean	1	1.5823
STDEV	0	0.151088
p-value		0.00842005

## Sheet: Figure 6
HHDPC growth	PBS				Exosome
	DMSO	Idelalisib 10 μM	MK-2206 10 μM		DMSO	Idelalisib 10 μM	MK-2206 10 μM
	97.06	63.94	58.82		173.99	127.92	63.9
	95.12	68.52	73.95		149.78	108.23	78.13
	107.82	80.4	57.21		183.35	126.06	63.01
mean	100	70.9533	63.3267		169.04	120.737	68.3467
STDEV	3.9499	4.90489	5.33196		10.0019	6.27634	4.89841
p-value						0.0149664	0.000829093
β-catenin/ GAPDH	PBS				Exosome
	DMSO	Idelalisib 10 μM	MK-2206 10 μM		DMSO	Idelalisib 10 μM	MK-2206 10 μM
	1	0.913397	0.602182		3.15915	1.60201	1.00737
	1	1.30489	1.03304		2.23417	1.81602	1.14918
	1	1.4509	1.13871		3.98436	1.85153	1.61216
mean	1	0.540828	0.53682		2.53914	1.12475	0.585251
STDEV	1	1.0525	0.827689		2.97921	1.59858	1.08849
p-value		0.204854	0.151207		0.386377	0.167279	0.211689
						0.0168406	0.00514008
